# Supplementary material for: Granulocytic myeloid-derived suppressor cell activity during biofilm infection is regulated by a glycolysis/HIF1a axis
Source: J Clin Invest. 2024 Feb 29;134(8):e174051. doi: 10.1172/JCI174051 (PMC11014666; doi:10.1172/JCI174051)
Supplement: Supporting data values [file jci-134-174051-s014.xlsx]

## Sheet: Figure 3A
	G-MDSC			PMN
	Unstim.	Biofilm		Unstim.	Biofilm
	3.3	31.4		2.8	42.2
	3.3	33.9		3.9	55
	3	31		4	51.6
	3	35.4		3.7	57.9
	0.6	22.7		2.4	43.8
	0.9	23.4		7.7	70.1
	0.8	27.1		2.1	56.4
	0.8	20.1		7.3	56.6
	6.21	57.8		1.2	24.3
	5.82	50.3		1.4	38.3
	5.29	54.4		1.4	29.3
	5.48	58.9		1.4	33
	4.72	51.8		5.52	89
	4.59	64.3		4.81	86.7
	4.34	65.3		5.5	86.5
	5.48	64.7		4.94	88.6
	4.42	64.7		4.5	85.5
	4.37	44.4		4.4	88.5
	4.46	43.6		4.11	87.5
		37.4		4.39	87.2
		33.5		10.1	86.1
				10.1	87
				10.9	86.3
				9.5	79.8

## Sheet: Figure 3B
	G-MDSC			PMN
	Unstim.	Biofilm		Unstim.	Biofilm
	1.08303	0.695521		0.917588	0.403852
	0.975536	0.821377		0.987212	0.424061
	0.960181	0.729846		1.00884	0.41664
	0.981257	0.664208		1.08636	0.443638
	0.961229	0.654449		0.98112	0.296831
	1.02352	0.645339		0.989657	0.397964
	1.01716	0.668856		1.00263	0.268593
	0.998093	0.6		1.0266	0.419964
	1.04664	2.15689		0.923466	1.12081
	1.01201	1.98587		0.961417	1.10816
	0.957597	1.75618		0.963947	1.10563
	0.983746	2.0735		1.15117	1.02973
	1.04165	1.63709		1.04631	0.993384
	1.02282	1.70953		0.966921	0.836641
	0.986599	1.60811		1.01985	1.12366
	0.948932	1.68055		0.966921	1.07074
	0.954925	0.437396
	0.988314	0.66778
	1.04174	0.994992
	1.01503	1.12187

## Sheet: Figure 4B
	G-MDSC					PMN
	Unstim.		Biofilm			Unstim.		Biofilm
	Vehicle	2-DG	Vehicle	2-DG		Vehicle	2-DG	Vehicle	2-DG
	97.4	97.5	83.4	93.3		97.9	96.9	91.9	97.4
	97.5	97.6	83.3	92		98	97.3	90.8	97
	97.5	97.7	80.2	92.8		97.7	97	86.9	96.7
	97.4	97.7	82.7	93.7		97.7	97	89	96.9
	97.4	97.9	79.7	94.4		98	98.7	88.5	97.5
	97.4	98	80.4	95.1		98.5	98.9	87.7	97.5
	97.3	97.9	81.6	94.1		97.6	99	87.6	97.5
	97.4	98.4	81.9	95.2		97.1	98.9	87	97.5
	98	98.4	81.1	93.5		97	94.3	62.6	93.6
	97.7	98.6	80.4	93.8		96.9	94.8	76	94
	98.1	98.4	77.8	94.4		97.3	94.8	81.5	94.1
	98.1	98.5	79.7	93.9		96.9	93.9	77.6	94.4
	97.4	98.6	91.4	97.7		98.2	97.5	75.9	95.2
	97.3	98.5	76.8	96.6		98.1	97.9	77.7	93.9
	97.6	98.4	75.2	95.7		98	97.7	79.5	96.4
	97.3	98.3	66.8	95.1		98.1	96.3	76.6	94.1
	94.7	97.3	39	90.9		96.6	94	52.4	82.6
	95.4	96.9	60.9	93		96.1	94.5	51.4	80.8
	96	97.3	60.1	93.1		96.4	93.8	50.9	79.2
	96.3	97	50.8	91.3		96.6	94	52.5	78.3
	94.4	98.3	62.1	91.9		97.9	98.5	83.8	96.5
	94.5	98	61.2	93.9		98.3	98.4	81.8	95.6
	94.2	98	65.3	93.3		98.4	98.5	89.8	95.6
	94	98.1	60	94		98	97.8	82.2	95.3
						95.5	92.7	67.1	86.9
						95.7	92.7	63.9	89.4
						96.1	92.9	74.2	90
						95.3	92.1	73	91.8
						97.2	95.6	68.4	88.3
						97.3	96.1	60.1	88.3
						97.1	96.2	66.8	86.8
						97.1	95.8	66	88.5

## Sheet: Figure 4C
	G-MDSC					PMN
	Unstim.		Biofilm			Unstim.		Biofilm
	Vehicle	2-DG	Vehicle	2-DG		Vehicle	2-DG	Vehicle	2-DG
	5.48	2.97	44.4	8.04		2.06	1.63	81.7	17.5
	4.42	3.2	43.6	6.92		1.51	1.62	84	16.8
	4.37	3.59	37.4	7.3		1.47	1.6	85.3	16
	4.46	3.42	33.5	8.87		2.99	2.97	96.5	33.1
	7.55	3.54	41.9	40.2		3.59	4.6	96.8	33.9
	6.7	3	47.1	39.1		3.98	4.86	96.6	37
	5.72	3.05	8.91	37.4		3.29	11.7	94.4	89.8
	7.3	2.9	35.5	34.5		3.15	10.7	94	92.5
	3.99	4.7	37.6	19.1		3.49	10.4	95.2	90.3
	3.74	4.68	38.2	20.3
	3.62	3.81	37.6	19
	3.39	3.48	37.8	16.9
	5.37	3.63	44.8	12.6
	4.68	4.35	45.4	15.6
	4.03		45.5
	5.75		33.5
	5.94		39.5
	6.66		36.6

## Sheet: Figure 4D
	G-MDSC					PMN
	Unstim.		Biofilm			Unstim.		Biofilm
	Vehicle	2-DG	Vehicle	2-DG		Vehicle	2-DG	Vehicle	2-DG
	18.8	46.4	22	4.57		19.7	17.5	0.048	0
	12.5	45.2	13.3	4.13		13.1	15.2	0	0
	16	42.2	18	11.2		10.6	17.4	0	0
	16.2	41.7	15.6	3.09		21.9	19.6	0.18	0.25
	23.9	41.6	38.2	0.93		20.2	14	0.094	0.17
	30.2	49.3	1.69	0.98		18.1	14.6	0.056	0.27
	31.8	56.3	9.65	0.8		19.8	23.2	0	0
	31.2	39.8	3.85	0.084		19.9	21.7	0	0
	21.6	46.2	1.81	0.11		21.9	22.9	0	0
	29.4	47.4	1.43	0.19		21.2	31.8	0.026	0
	41.2		1.14			10.7	22.7	0	0
	21.5		0.25			11.6	19.2	0	0
	21.5		0.43
	26.5		0.38

## Sheet: Figure 4E
	G-MDSC					PMN
	Unstim.		Biofilm			Unstim.		Biofilm
	Vehicle	2-DG	Vehicle	2-DG		Vehicle	2-DG	Vehicle	2-DG
	10.5	15.2	95.1	19.1		12.7	9.27	97.6	85.9
	10.4	29	85.5	24.3		99.7	99.8	96.8	79.9
	14.4	24.2	86.9	17.5		8.97	12.6	99.4	99.4
	4.66	23.7	85.7	19.8		11.2	5.04	92.8	37
	14.2	82.2	97.7	80.9		14.4	4.48	93.5	44.1
	12.8	16.9	91.5	84.2		13	4.95	94.5	47.6
	74.3	12.7	98.8	37.9		9.79	10.2	94.8	66.3
	71.6	23.6	97	34.7		13.2	10.3	94.6	61.9
	3.59	3.28	41.3	20.1		11.4	17.5	95.3	60.8
	4.1	3.25	31.1	18.7
	3.85	3.09	30.3	16.1

## Sheet: Figure 4F
	G-MDSC					PMN
	Unstim.		Biofilm			Unstim.		Biofilm
	Vehicle	2-DG	Vehicle	2-DG		Vehicle	2-DG	Vehicle	2-DG
	1.0466	0.8839	2.1569	0.6504		0.97643	1.35585	0.246259	0.167434
	1.012	0.9114	1.9859	0.5773		1.00323	1.40728	0.238883	0.166844
	0.9576	0.8839	1.7562	0.6045		1.02034	1.44102	0.260863	0.170286
	0.9837	0.9174	2.0735	0.5834		1.03411	1.04466	0.24457	0.118548
	1.0128	0.9286	1.2746	0.2808		0.979613	1.01676	0.200281	0.120139
	1.0309	0.899	1.1624	0.5441		0.986273	0.937433	0.195619	0.110408
	0.9502	0.9007	0.9377	0.625		1.02268	1.21122	0.237804	0.144136
	1.0061	0.9636	1.0539	0.6799		0.991992	1.15127	0.237804	0.145078
	1.1207	1.5967	1.1112	0.618413		0.985331	1.21533	0.225288	0.149048
	1.0143	1.58968	0.8545	0.741206
	1.0442	1.45619	0.4508	0.575119
	0.8207		0.6731
	1.05715		0.779152
	1.03369		0.748357
	0.909161		0.725809

## Sheet: Figure 4G
	G-MDSC					PMN
	Unstim.		Biofilm			Unstim.		Biofilm
	Vehicle	2-DG	Vehicle	2-DG		Vehicle	2-DG	Vehicle	2-DG
	7.48	10.8	91.8	24.7		3.34	20.3	85.7	40.6
	7.18	13.8	92	22.6		4.07	17	79.8	36.4
	7.71	16.4	91.3	25.4		4.42	16.4	79.4	38.4
	7.2	18.5	92.1	25.6		2.41	16.6	63.9	4.48
	8.6	9.26	93.9	6.82		2.71	18.8	57.6	4.08
	6.41	10.1	89.9	7.22		4.68	17.1	62.4	3.85
	6.66	9.41	87.5	7.54		2.22	5.87	81.1	27.5
	6.94	10.4	94.9	5.92		2.42	68.2	84.2	26.5
	8.47	6.62	93.3	7.61		3.02	12.7	84.2	20.2
	22.8	5.05	76.1	8.25
	4.99	6.9	75.9	10.3
	4.55	4.53	81.3	15.3
	2.39	4.77	23.8	13.4
	2.35	4.4	26.7	10.6
	3.37		22.1
	2.27		34.1
	2.4		28.7
	2.37		29.8

## Sheet: Figure 4H
	G-MDSC					PMN
	Unstim.		Biofilm			Unstim.		Biofilm
	Vehicle	2-DG	Vehicle	2-DG		Vehicle	2-DG	Vehicle	2-DG
	7.46	2.48	93.4	40.7		0.52	10.9	95.6	73.3
	7.19	3.37	94.8	40		0.52	33.4	92.9	70.1
	7.62	3.38	94.5	38.6		0.49	5.11	93	66
	8.57	3.72	95.3	34.7		0.63	1.34	98	69.2
	3.39	16.6	94	26.8		0.65	1.42	96.4	69.5
	3.93	10	91.8	39		0.7	1.33	96.9	64.1
	3.93	12.1	94.2	30.3		0.42	2.4	97.5	60.1
	3.12	12.1	92.8	43.3		0.46	0.79	97.1	64.3
	16.8	21.6	93.1	68.2		0.39	0.54	96.9	65.6
	16.7	22.5	92.5	69.3
	28.9	23.1	93.1	65
	27.2	1.73	91.3	81
	1.99	32.3	83.3	79.9
	1.44	4.33	79.7	79.3
	1.31		79.4
	1.49		82.9
	1.42		81.7
	1.49		80.1

## Sheet: Figure 5A
		% Cy5+						% CD45+
Day 1	MDSCs	10.2712	14.3172	9.375	12.5587	11.5752		59.1288	43.8828	53.125	41.3413	52.0248
	PMNs	1.62305	2.4472	1.90575	2.8355	2.05875		21.077	24.1528	21.1943	23.6645	20.4413
	Monocytes	0.3036	1.00975	0.6248	1.65006	0.7252		0.2464	0.74025	0.7952	1.01994	0.6748
Day 2	MDSCs	10.6023	10.7088	9.4666	9.504	8.2836		49.2977	47.4912	56.7334	56.496	44.8164
	PMNs	4.1173	3.7791	1.9504	1.82428	2.88435		16.7827	20.9209	19.2496	21.7757	30.6156
	Monocytes	0.90753	0.481	0.37248	0.21186	0.176		0.88247	0.819	0.59752	0.44814	0.374
Day 3	MDSCs	0.3717	0.34447	0.76356				62.6283	69.9555	39.6364
	PMNs	0.16616	0.0918	0.69536				26.6338	20.3082	32.1046
	Monocytes	0.020805	0.036015	0.1272				0.709195	1.01398	1.4728

[truncated: 29 more sheets: Figure 5B, Figure 5C, Figure 6A, Figure 6B, Figure 6C, Figure 6D, Figure 6E, Figure 6F, Figure 6G, Figure 7A, Figure 7B, Figure 7C, Figure 7D, Figure 7E, Figure 8A, Figure 8B, Supplemental Figure 4A, Supplemental Figure 4B, Supplemental Figure 4C, Supplemental Figure 4D …]
